# Supplementary material for: Pri-miR526b and Pri-miR655 Are Potential Blood Biomarkers for Breast Cancer
Source: Cancers (Basel). 2021 Jul 30;13(15):3838. doi: 10.3390/cancers13153838 (PMC8345356; doi:10.3390/cancers13153838)
Supplement: Supplementary file 1 [file cancers-13-03838-s001.zip]

Archive with 1 entries (1 files):
- cancers-1316119-supplementary.pdf
